# Supplementary material for: The representation of speech conversations in the human auditory cortex: role of social and semantic factors
Source: Cereb Cortex. 2026 Mar 11;36(3):bhag023. doi: 10.1093/cercor/bhag023 (PMC13016725; doi:10.1093/cercor/bhag023)
Supplement: stims_sample_bhag023 [file stims_sample_bhag023.zip]

Archive with 5 entries (4 files):
- stims_sample/
- stims_sample/Audio_1_Dialogue_Intact_speaker_1_conv_4_type_same.mp3
- stims_sample/Audio_2_Dialogue_Scrambled_speaker_2_conv_25_type_different.mp3
- stims_sample/Audio_3_Monologue_Intact_speaker_1_conv_14_type_same.mp3
- stims_sample/Audio_4_Monologue_Scrambled_speaker_2_conv_22_type_different.mp3
